# Supplementary material for: Artificial intelligence in pulmonary hypertension: a systematic review
Source: Eur J Med Res. 2025 Dec 8;30:1225. doi: 10.1186/s40001-025-03557-5 (PMC12690818; doi:10.1186/s40001-025-03557-5)
Supplement: Supplementary file 3 — Additional file 3. [file 40001_2025_3557_MOESM3_ESM.odt]

Supplementary Table 2. PROBAST+AI Assessment Criteria
This supplementary table summarizes the criteria used to assess risk of bias and applicability in ML and DL studies related to PH. The evaluation follows the PROBAST+AI framework, which covers four key domains: participants, predictors, outcomes, and analysis. Each domain includes specific signaling questions to evaluate methodological quality, reproducibility, and clinical relevance. The final two columns provide overall judgments for each study: “Overall Quality” reflects the overall risk of bias, while “Overall Applicability” summarizes the generalizability of the study findings to real-world clinical settings. This structured assessment aims to improve transparency and support evidence-based implementation of ML and DL in healthcare.

Study
Participants & Data Sources (Quality)
Participants & Data Sources (Applicability)
Predictors (Quality)
Predictors (Applicability)
Outcomes (Quality)
Outcomes (Applicability)
Analysis (Quality)
Analysis (Applicability)
Overall Quality
Overall Applicability
Alabed et al. (2022)
High
Moderate
High
High
High
High
High
High
Low risk of bias
Moderate concern
Anand et al. (2024)
High
High
High
High
High
High
High
High
Low risk of bias
Moderate concern
Aras et al. (2023)
Medium
High
High
Medium
High
Medium
Medium
Medium
Medium risk of bias
High  concern
Argiento et al. (2024)
High
High
High
High
High
High
High
High
Low risk of bias
Moderate concern
Bauer et al. (2021)
High
Moderate
High
High
High
High
High
High
Low risk of bias
Moderate concern
Bordag et al. (2023)
Medium
Medium
High
Medium
High
Medium
High
Medium
Low risk of bias
Moderate concern
Chettrit et al. (2019)
Medium
Medium
High
Medium
Medium
Medium
High
Medium
Low risk of bias
Moderate concern
Dawes et al. (2017)
Medium
Medium
High
High
High
High
High
High
Low risk of bias
Moderate concern
Diller et al. (2022)
Medium
Medium
High
High
High
High
High
Medium
Low risk of bias
Moderate concern
DuBrock et al. (2024)
Medium
Medium
High
High
Medium
Medium
High
Medium
Low risk of bias
Moderate concern
Duo et al. (2022)
Medium
Medium
High
Medium
High
Medium
High
Medium
Low risk of bias
Moderate concern
Dwivedi et al. (2024)
High
Medium
High
High
High
High
High
High
Low risk of bias
Low  concern
Errington et al. (2023)
Medium
Medium
High
High
High
Medium
High
Medium
Low risk of bias
Moderate concern
Fortmeier et al. (2022)
Medium
High
High
High
High
Medium
High
Medium
Low risk of bias
Moderate concern
Guo et al. (2025)
Medium
Medium
High
Medium
High
High
High
Medium
Low risk of bias
Moderate concern
Gwalitza et al. (2024)
High
Medium
High
Medium
High
High
High
Medium
Low risk of bias
Moderate concern
Han et al. (2024)
Medium
Medium
High
Medium
High
High
High
Medium
Low risk of bias
Moderate concern
Hu et al. (2023)
High
Medium
High
Medium
High
High
High
Medium
Low risk of bias
Moderate concern
Hyde et al. (2023)
Medium
Medium
High
High
High
Medium
High
Medium
Low risk of bias
Moderate concern
Imai et al. (2024)
High
Medium
High
Medium
High
High
High
Medium
Low risk of bias
Moderate concern
Kanwar et al. (2020)
High
High
High
Medium
High
High
High
Medium
Low risk of bias
Moderate concern
Kheyfets et al. (2023)
High
Medium
High
High
High
High
High
High
Low risk of bias
Low  concern
Kiely et al. (2019)
High
High
High
Medium
High
High
High
Medium
Low risk of bias
Moderate concern
Kishikawa et al. (2025)
High
Medium
High
High
High
Medium
High
Medium
Low risk of bias
Moderate concern
Kıvrak et al. (2023)
High
Medium
High
High
High
High
High
Medium
Low risk of bias
Moderate concern
Kogan et al. (2023)
Medium
Medium
High
Medium
High
Medium
High
Medium
Medium risk of bias
Moderate concern
Kusunose et al. (2022)
High
High
High
Medium
High
High
High
Medium
Low risk of bias
Moderate concern
Kusunose et al. (2020)
High
Medium
High
High
High
High
High
Medium
Low risk of bias
Moderate concern
Kwon et al. (2020)
Medium
Medium
High
Medium
High
Medium
Medium
Medium
Medium risk of bias
Moderate concern
Leha et al. (2019)
High
Medium
High
High
High
High
High
Medium
Low risk of bias
Low  concern
Liao et al. (2023)
High
Medium
High
Medium
High
High
High
Medium
Low risk of bias
Moderate concern
Liu et al. (2024)
Medium
Medium
Medium
Medium
Medium
Medium
Medium
Medium
High risk of bias
High  concern
Liu et al. (2022)
Medium
Medium
Medium
Medium
Medium
Medium
Medium
Medium
High risk of bias
High  concern
Lungu et al. (2016)
High
High
High
Medium
High
High
High
Medium
Low risk of bias
Moderate concern
Matsunaga et al. (2024)
High
Medium
High
Medium
High
High
High
Medium
Low risk of bias
Moderate concern
Murayama et al. (2024)
High
Medium
High
Medium
High
High
High
Medium
Low risk of bias
Moderate concern
Nemati et al. (2024)
High
High
High
Medium
High
High
High
Medium
Low risk of bias
Moderate concern
Ong et al. (2020)
High
Medium
High
High
High
High
High
Medium
Low risk of bias
Moderate concern
Priya et al. (2021)
High
High
High
Medium
High
High
High
Medium
Low risk of bias
Moderate concern
Priya et al. (2021)
High
Medium
High
Medium
High
High
High
Medium
Low risk of bias
Moderate concern
Ragnarsdottir et al. (2024)
High
High
High
Medium
High
High
High
Medium
Low risk of bias
Moderate concern
Schuler et al. (2022)
High
Medium
High
Medium
High
High
High
Medium
Low risk of bias
Moderate concern
Shikhare et al. (2022)
High
High
High
Medium
High
High
High
Medium
Low risk of bias
Moderate concern
Suvon et al. (2023)
High
Medium
High
High
High
High
High
Medium
Low risk of bias
Moderate concern
Sweatt et al. (2019)
High
Medium
High
Medium
High
High
High
Medium
Low risk of bias
Moderate concern
Swift et al. (2021)
High
Medium
High
Medium
High
High
High
Medium
Low risk of bias
Moderate concern
Swinnen et al. (2023)
High
Medium
High
Medium
High
High
High
Medium
Low risk of bias
Moderate concern
Yang et al. (2024)
High
Medium
Medium
Medium
High
Medium
Medium
Medium
High risk of bias
High  concern
Zeng et al. (2021)
High
Medium
High
Medium
High
Medium
Medium
Medium
Medium risk of bias
Moderate concern
Zhang et al. (2023)
High
Medium
Medium
Medium
High
High
High
Medium
Low risk of bias
Moderate concern
Zhao et al. (2024)
High
Medium
High
Medium
High
High
High
Medium
Low risk of bias
Moderate concern
Zhao et al. (2025)
High
Medium
Medium
Medium
High
Medium
High
Medium
 Medium risk of bias
Moderate concern
Zou et al. (2020)
High
Low
High
Medium
High
Medium
High
Medium
Medium risk of bias
High  concern
